# Supplementary material for: Genetic Deletion of the LINC00520 Homolog in Mouse Aggravates Angiotensin II-Induced Hypertension
Source: Noncoding RNA. 2023 May 15;9(3):31. doi: 10.3390/ncrna9030031 (PMC10204496; doi:10.3390/ncrna9030031)
Supplement: Supplementary file 1 [file ncrna-09-00031-s001.zip]

Archive with 1 entries (1 files):
- ncrna-2336896-supplementary.pdf
